# Supplementary material for: Upregulation of Wheat Heat Shock Transcription Factor TaHsfC3-4 by ABA Contributes to Drought Tolerance
Source: Int J Mol Sci. 2024 Jan 12;25(2):977. doi: 10.3390/ijms25020977 (PMC10816066; doi:10.3390/ijms25020977)
Supplement: Supplementary file 1 [file ijms-25-00977-s001.zip]

Archive with 1 entries (1 files):
- ijms-2774464-supplementary.pdf
